# Supplementary material for: Quantifying changes in the bacterial thiol redox proteome during host-pathogen interaction
Source: Redox Biol. 2018 Dec 19;21:101087. doi: 10.1016/j.redox.2018.101087 (PMC6351232; doi:10.1016/j.redox.2018.101087)
Supplement: Supplementary file 1 — Supplementary material [file mmc1.xlsx]

## Sheet: Sheet1
Supplementary Table 1 (Figure 3): Fig. 3 Relative thiol oxidation of 173 identified cysteine-containing peptides in E. coli cells during phagocytosis. E. coli cells were incubated with neutrophils for 2 h. Extracellular E. coli cells were separated from the neutrophils and the intracellular E. coli cells enriched thereafter. Both the extracellular (A) and the intracellular (B) E. coli cells were …
Gene	Sequence	Identified Cysteine	Ø Control Cys-Oxidation [%]	Control SD [%]	Ø Treated Cys-Oxidation [%]	Treated SD [%]	∆Cys-Oxidation ØTreated-ØControl [%]	p-value t-test	Description
accC	HVLLADETVCIGPAPSVK	Cys-50	8.41231	3.68108	65.2965	9.92624	56.8842	0.00161033	acetyl-CoA carboxylase, biotin carboxylase subunit
aceA	GSVNPECTLAQLGAAK	Cys-43	4.16245	2.25479	48.108	9.61954	43.9455	0.00326452	isocitrate lyase
aceA	LRGSVNPECTLAQLGAAK	Cys-43	4.40901	2.37922	53.638	6.95916	49.229	0.000694298	isocitrate lyase
aceA	CGHMGGKVLVPTQEAIQK	Cys-195	7.41866	5.76562	71.2057	11.706	63.787	0.00229721	isocitrate lyase
aceB	IYQLKPNPAVLICR	Cys-165	7.4225	3.81749	70.6517	4.9927	63.2292	0.000141759	malate synthase A
aceB	EQDAPITADQLLAPCDGER	Cys-409	1.76352	2.49399	100	0	98.2365	0.0001	malate synthase A
ackA	ESGLLGLTEVTSDCR	Cys-286	2.65985	3.7616	86.7961	18.6731	84.1363	0.00334753	acetate kinase A and propionate kinase 2
adhE	LVAMGGIGHTSCLYTDQDNQPAR	Cys-370	7.79937	5.20239	54.3931	41.2949	46.5938	0.188558	fused acetaldehyde-CoA dehydrogenase/iron-dependent alcohol dehydrogenase/pyruvate-formate lyase deactivase
agp	EKQQCSLVDGKNTFSAK	Cys-202	83.5452	11.9681	100	0	16.4548	0.123742	glucose-1-phosphatase/inositol phosphatase
agp	SGECPPPYTVYAYANSLQR	Cys-101	94.3343	8.01244	100	0	5.66565	0.373901	glucose-1-phosphatase/inositol phosphatase
ahpC	AAQYVASHPGEVCPAK	Cys-166	78.5797	9.43239	98.616	1.95733	20.0362	0.0423428	alkyl hydroperoxide reductase, C22 subunit
ahpC	IKAAQYVASHPGEVCPAK	Cys-166	77.4088	10.9497	100	0	22.5912	0.0433442	alkyl hydroperoxide reductase, C22 subunit
ahpF	MGEIIIDAKCETNVK	Cys-476	23.4464	33.1582	86.7996	18.6682	63.3532	0.0781278	alkyl hydroperoxide reductase, F52a subunit, FAD/NAD(P)-binding
aldA	VINSGQVCNCAER	Cys-285, Cys-287	0.64123	0.906836	31.4436	19.3053	30.8024	0.0872598	aldehyde dehydrogenase A, NAD-linked
aldA	VINSGQVCNCAERVYVQK	Cys-285, Cys-287	17.7141	11.9764	33.8999	0.464881	16.1858	0.128709	aldehyde dehydrogenase A, NAD-linked
aldA	VCLELGGKAPAIVMDDADLELAVK	Cys-249	8.67137	10.086	82.8153	12.9056	74.1439	0.00305859	aldehyde dehydrogenase A, NAD-linked
aldA	NITKVCLELGGK	Cys-249	12.1428	7.46925	100	0	87.8572	0.0001	aldehyde dehydrogenase A, NAD-linked
aldB	CLLVSYSDKPLGLF	Cys-499	9.62108	3.47167	59.5008	6.11156	49.8797	0.000554069	aldehyde dehydrogenase B
aldB	YFASCIR	Cys-137	8.7996	6.36826	59.7815	6.62393	50.9819	0.00142528	aldehyde dehydrogenase B
aldB	MAPALAAGNCVVLKPAR	Cys-190	9.13167	5.30733	73.2651	7.06305	64.1334	0.000507848	aldehyde dehydrogenase B
arcA	AMLHFCENPGKIQSR	Cys-173	4.25794	4.65699	40.8436	29.0676	36.5856	0.153666	response regulator in two-component regulatory system with ArcB or CpxA
argT	DAKGDFVGFDIDLGNEMCKR	Cys-60	88.9757	8.27671	97.2583	3.87737	8.28261	0.26937	lysine/arginine/ornithine transporter subunit
argT	GDFVGFDIDLGNEMCKR	Cys-60	84.874	9.15288	97.8061	3.10269	12.932	0.131339	lysine/arginine/ornithine transporter subunit
aspC	CTQELLFGKGSALINDKR	Cys-77	7.09536	3.42929	51.0389	4.17443	43.9436	0.000325877	aspartate aminotransferase, PLP-dependent
aspC	CTQELLFGK	Cys-77	7.1593	2.81305	68.8445	4.81416	61.6852	0.0001	aspartate aminotransferase, PLP-dependent
astC	ALGGGFPVGALLATEECAR	Cys-269	5.29856	2.58178	58.8799	7.22943	53.5813	0.000590946	succinylornithine transaminase, PLP-dependent
astC	FAAACEHFVSR	Cys-397	11.049	9.85262	83.0172	13.1759	71.9682	0.00346851	succinylornithine transaminase, PLP-dependent
atpA	CIYVAIGQK	Cys-193	8.41803	3.02332	73.1374	18.9956	64.7193	0.00891188	F1 sector of membrane-bound ATP synthase, alpha subunit
atpD	VIDLMCPFAK	Cys-138	7.18456	5.10829	70.3928	22.0941	63.2082	0.0169328	F1 sector of membrane-bound ATP synthase, beta subunit
crp	AKTACEVAEISYKK	Cys-93	5.5441	3.32199	46.5969	8.78153	41.0528	0.00347743	cAMP-activated global transcription factor, mediator of catabolite repression
deoB	IADIYANCGITKK	Cys-267	9.29483	6.24824	70.7088	1.73849	61.414	0.000180086	phosphopentomutase
deoB	IADIYANCGITK	Cys-267	9.93887	7.01762	81.2296	13.2898	71.2908	0.00257027	phosphopentomutase
deoC	TPVGNTAAICIYPR	Cys-47	8.43578	6.00929	26.7693	19.8152	18.3336	0.27874	2-deoxyribose-5-phosphate aldolase, NAD(P)-linked
deoD	ALTICTVSDHIRTHEQTTAAER	Cys-201	40.6914	29.2961	66.4727	4.38163	25.7813	0.285845	purine nucleoside phosphorylase 1; nicotinamide 1-beta-D-riboside phosphorylase
deoD	LRDVVIGMGACTDSKVNR	Cys-111	40.8879	28.6299	88.8362	11.9795	47.9483	0.0942225	purine nucleoside phosphorylase 1; nicotinamide 1-beta-D-riboside phosphorylase
deoD	VGSCGAVLPHVK	Cys-92	45.2341	29.4155	90.6523	4.31497	45.4182	0.0968446	purine nucleoside phosphorylase 1; nicotinamide 1-beta-D-riboside phosphorylase
deoD	ALTICTVSDHIR	Cys-201	44.3455	29.3932	91.9758	7.48002	47.6303	0.0905625	purine nucleoside phosphorylase 1; nicotinamide 1-beta-D-riboside phosphorylase
deoD	DVVIGMGACTDSKVNR	Cys-111	43.352	30.9463	93.7654	8.81708	50.4134	0.0910473	purine nucleoside phosphorylase 1; nicotinamide 1-beta-D-riboside phosphorylase
deoD	LRDVVIGMGACTDSK	Cys-111	42.9682	31.3468	95.9755	5.69146	53.0074	0.0782685	purine nucleoside phosphorylase 1; nicotinamide 1-beta-D-riboside phosphorylase
dksA	KVEDEDFGYCESCGVEIGIR	Cys-114, Cys-117	17.0538	3.32667	32.0493	13.3546	14.9956	0.198102	transcriptional regulator of rRNA transcription; DnaK suppressor protein
dksA	RLEARPTADLCIDCK	Cys-135, Cys-117	10.2277	9.25432	56.1326	14.2378	45.9049	0.0187297	transcriptional regulator of rRNA transcription; DnaK suppressor protein
dnaK	GKIIGIDLGTTNSCVAIMDGTTPR	Cys-15	5.7822	3.34492	32.6862	4.652	26.904	0.00266958	chaperone Hsp70, with co-chaperone DnaJ
dppA	LQKNECQVMPYPNPADIAR	Cys-262	81.0395	12.4562	98.5523	2.04732	17.5128	0.121197	dipeptide/heme ABC transporter periplasmic binding protein; dipeptide chemotaxis receptor
dppA	NECQVMPYPNPADIAR	Cys-262	80.9907	13.4424	100	0	19.0093	0.116132	dipeptide/heme ABC transporter periplasmic binding protein; dipeptide chemotaxis receptor
dppA	YAKLQKNECQVMPYPNPADIAR	Cys-262	88.0971	10.7338	100	0	11.9029	0.191834	dipeptide/heme ABC transporter periplasmic binding protein; dipeptide chemotaxis receptor
eda	VLEVTLRTECAVDAIR	Cys-52	1.29444	1.05543	13.0649	3.16491	11.7705	0.00755646	KHG/KDPG aldolase; 2-dehydro-3-deoxy-phosphogluconate/4-hydroxy-2-oxoglutarate aldolase
fabI	MLAHCEAVTPIRR	Cys-210	6.68772	4.40953	63.1865	2.87628	56.4988	0.000110063	enoyl-[acyl-carrier-protein] reductase, NADH-dependent
frr	MDKCVEAFKTQISK	Cys-16	8.17328	9.50941	37.8628	3.63479	29.6896	0.014567	ribosome recycling factor
fusA	VLNNEIILVTCGSAFK	Cys-266	2.95235	2.70464	69.6467	4.34633	66.6943	0.0001	protein chain elongation factor EF-G, GTP-binding
fusA	AGDIAAAIGLKDVTTGDTLCDPDAPIILER	Cys-398	5.48735	6.23947	100	0	94.5126	0.0001	protein chain elongation factor EF-G, GTP-binding
gapA	GANFDKYAGQDIVSNASCTTNCLAPLAK	Cys-150, Cys-154	11.4126	1.89825	31.8939	7.8051	20.4814	0.0226332	glyceraldehyde-3-phosphate dehydrogenase A
gatB	VNEIETYMDGVHLICTTAK	Cys-55	1.88252	2.66229	65.0801	3.96605	63.1976	0.0001	galactitol-specific enzyme IIB component of PTS
gcvT	ALVEAGVKPCGLGAR	Cys-219	6.59519	4.44017	76.4802	3.43347	69.885	0.0001	aminomethyltransferase, tetrahydrofolate-dependent, subunit (T protein) of glycine cleavage complex
glpA	YAVTDAESARECISENQILKR	Cys-71	7.84625	4.59164	24.5542	3.41754	16.708	0.0145068	anaerobic sn-glycerol-3-phosphate dehydrogenase, large FAD/NAD(P)-binding subunit
glpD	GLSVLMLEAQDLACATSSASSK	Cys-39	6.28439	3.31563	47.5886	3.64448	41.3042	0.000289642	sn-glycerol-3-phosphate dehydrogenase, aerobic, FAD/NAD(P)-binding
glpF	HLPCDICVVEEKETTTPSEQK	Cys-261, Cys-264	16.8226	8.27705	37.8962	8.84424	21.0735	0.0696492	glycerol facilitator
glpF	HLPCDICVVEEK	Cys-261, Cys-264	19.8725	4.02953	60.7892	25.0894	40.9168	0.0850687	glycerol facilitator
glpK	GGTRIPISGIAGDQQAALFGQLCVKEGMAK	Cys-256	8.71808	4.33186	29.8557	5.96616	21.1376	0.0154139	glycerol kinase
glpK	GGTRIPISGIAGDQQAALFGQLCVK	Cys-256	8.53054	4.1502	53.5144	0.656594	44.9838	0.000110933	glycerol kinase
glpK	RTAEICEHLKR	Cys-113	9.45621	4.88727	62.308	2.26999	52.8518	0.000156607	glycerol kinase
glpK	NTYGTGCFMLMNTGEK	Cys-270	8.14511	3.99721	64.1341	1.62193	55.989	0.0001	glycerol kinase
gltA	GVFTFDPGFTSTASCESK	Cys-53	4.49	0.930576	71.0601	9.71572	66.5701	0.000646673	citrate synthase
gltB	SHEASIIGNTCLYGATGGR	Cys-1329	0	0	58.3686	3.38721	58.3686	0.0001	glutamate synthase, large subunit
glyA	VLDICARYPVYA	Cys-410	12.323	13.8162	48.5019	14.8267	36.1789	0.065053	serine hydroxymethyltransferase
gnd	IAAVAEDGEPCVTYIGADGAGHYVK	Cys-169	7.43187	4.62307	61.6799	2.17975	54.248	0.000114714	6-phosphogluconate dehydrogenase, decarboxylating
groL	AVTAAVEELKALSVPCSDSK	Cys-138	1.14467	0.878484	61.4348	8.24564	60.2902	0.000504159	Cpn60 chaperonin GroEL, large subunit of GroESL
guaB	VGIGPGSICTTR	Cys-305	9.38206	7.08698	73.5849	4.25164	64.2028	0.00039005	IMP dehydrogenase
hemL	YTLTCTYNDLASVR	Cys-179	8.81955	6.69044	82.1337	13.1263	73.3142	0.00214883	glutamate-1-semialdehyde aminotransferase (aminomutase)
icd	LLKCSEFGDAIIENM	Cys-405	6.48122	3.48379	49.6393	9.17779	43.1581	0.00340329	isocitrate dehydrogenase; e14 prophage attachment site; tellurite reductase
ilvC	KVVIVGCGAQGLNQGLNMR	Cys-45	10.4472	4.57709	75.8868	17.1517	65.4396	0.0064574	ketol-acid reductoisomerase, NAD(P)-binding
infB	FGAIAGCMVTEGVVKR	Cys-815	7.88788	4.43863	43.0128	2.48164	35.1249	0.000616731	translation initiation factor IF-2
infC	EALEKAEEAGVDLVEISPNAEPPVCR	Cys-65	3.68938	3.26643	44.0845	8.14306	40.3952	0.0028709	translation initiation factor IF-3
kbl	GSHEYCDVMGRVDIITGTLGK	Cys-229	2.88832	3.36082	13.8331	10.0905	10.9447	0.219252	glycine C-acetyltransferase
kbl	FICGTQDSHKELEQK	Cys-83	11.9119	4.83219	76.651	1.31698	64.739	0.0001	glycine C-acetyltransferase
lacI	SGVEACKAAVHNLLAQR	Cys-107	13.5059	11.9138	40.8406	12.4524	27.3347	0.0882919	lactose-inducible lac operon transcriptional repressor
lacI	VGADISVVGYDDTEDSSCYIPPLTTIKQDFR	Cys-281	8.33341	4.65467	42.9237	9.14859	34.5903	0.00886017	lactose-inducible lac operon transcriptional repressor
lpd	CADLGLETVIVER	Cys-25	12.2174	11.5673	88.0761	9.27559	75.8588	0.00193619	dihydrolipoyl dehydrogenase; E3 component of pyruvate and 2-oxoglutarate dehydrogenases complexes; glycine cleavage system L protein; dihydrolipoamide dehydrogenase
lrp	VGLSPTPCLER	Cys-45	6.48471	3.99058	57.5204	1.23464	51.0357	0.0001	leucine-responsive global transcriptional regulator
luxS	FCVPNKEVMPER	Cys-41	8.7571	4.12845	73.5951	3.32789	64.838	0.0001	S-ribosylhomocysteine lyase
maeB	EVRPDAIICTGR	Cys-308	6.71004	4.17985	67.485	12.2672	60.7749	0.0026826	malic enzyme: putative oxidoreductase/phosphotransacetylase
maeB	VALLSHSNFGSSDCPSSSK	Cys-642	4.82	1.8168	80.1068	14.1094	75.2868	0.00170308	malic enzyme: putative oxidoreductase/phosphotransacetylase
maeB	APECFYIEQK	Cys-143	6.02351	4.16041	81.3081	13.2859	75.2846	0.00157008	malic enzyme: putative oxidoreductase/phosphotransacetylase
maeB	DLALAYSPGVAAPCLEIEKDPLK	Cys-47	2.36971	1.98763	100	0	97.6303	0.0001	malic enzyme: putative oxidoreductase/phosphotransacetylase
mdh	ALQGEQGVVECAYVEGDGQYAR	Cys-251	4.18118	3.28044	62.7642	4.16205	58.583	0.0001	malate dehydrogenase, NAD(P)-binding
metK	EIGYVHSDMGFDANSCAVLSAIGK	Cys-90	1.6663	2.3565	70.2542	21.2814	68.5879	0.0105783	S-adenosylmethionine synthetase
minD	NLDLIMGCER	Cys-52	2.52359	3.56889	91.8826	11.4798	89.359	0.000462884	inhibitor of FtsZ ring polymerization; chromosome-membrane tethering protein; membrane ATPase of the MinCDEE system
nanA	LIAHVGCVSTAESQQLAASAK	Cys-82	7.3158	4.41759	86.4447	19.1701	79.1289	0.00471895	N-acetylneuraminate lyase
ndk	EIAYFFGEGEVCPR	Cys-139	9.90433	4.70314	66.5179	2.89298	56.6136	0.000131375	multifunctional nucleoside diphosphate kinase and apyrimidinic endonuclease and 3'-phosphodiesterase
nuoF	ALERGEGQPGDIETLEQLCR	Cys-388	31.2669	12.6061	89.3416	8.14145	58.0748	0.00542625	NADH:ubiquinone oxidoreductase, chain F
ompA	AALIDCLAPDR	Cys-323	99.2384	0.278389	98.9635	1.15443	-0.274885	0.761485	outer membrane protein A (3a;II*;G;d)
ompA	GMGESNPVTGNTCDNVK	Cys-311	98.8527	0.859229	99.8561	0.203537	1.00342	0.183453	outer membrane protein A (3a;II*;G;d)
ompA	GMGESNPVTGNTCDNVKQR	Cys-311	99.547	0.64068	100	0	0.453029	0.373901	outer membrane protein A (3a;II*;G;d)
osmC	AGCPVSQVLK	Cys-125	71.0987	21.0443	100	0	28.9013	0.124106	lipoyl-dependent Cys-based peroxidase, hydroperoxide resistance; salt-shock inducible membrane protein; peroxiredoxin
osmE	GTCQTYILGQR	Cys-68	98.8845	0.779101	99.548	0.639293	0.663406	0.407343	osmotically-inducible lipoprotein
osmE	DGKAETYFVALDDTGHVINSGYQTCAEYDTDPQAAK	Cys-101	100	0	100	0	0	0.0001	osmotically-inducible lipoprotein
oxyR	DGVVYLPCIKPEPR	Cys-259	9.44452	3.95985	75.1321	5.07257	65.6876	0.000134074	oxidative and nitrosative stress transcriptional regulator
pck	LFVVDAFCGANPDTR	Cys-125	8.57412	5.03327	41.4459	29.4615	32.8718	0.194837	phosphoenolpyruvate carboxykinase [ATP]
pepA	SACIVVGVFEPR	Cys-17	3.96278	4.09099	36.6569	26.5199	32.6942	0.159937	multifunctional aminopeptidase A: a cyteinylglycinase, transcription regulator and site-specific recombination factor
pflB	TMACGIAGLSVAADSLSAIKYAK	Cys-525	9.0646	4.38051	29.7972	0.784361	20.7326	0.00274615	formate C-acetyltransferase 1, anaerobic; pyruvate formate-lyase 1
pflB	TMACGIAGLSVAADSLSAIK	Cys-525	7.12116	5.31313	64.3682	25.4092	57.2471	0.0355819	formate C-acetyltransferase 1, anaerobic; pyruvate formate-lyase 1
pgk	RLLTTCNIPVPSDVR	Cys-249	7.97113	4.11046	65.5481	2.84833	57.577	0.0001	phosphoglycerate kinase
pgk	LLTTCNIPVPSDVR	Cys-249	7.72349	4.25172	66.3911	2.61829	58.6676	0.0001	phosphoglycerate kinase
pka	TCIILSAPASQHEDLR	Cys-97	25.3255	2.09702	100	0	74.6745	0.0001	protein lysine acetyltransferase
ppsA	ELGIPAVVGCGDATER	Cys-437	10.9964	5.82244	59.5456	42.9989	48.5491	0.188742	phosphoenolpyruvate synthase
proQ	VDLDGNPCGELDEQHVEHAR	Cys-88	8.40706	5.11997	74.4958	11.8657	66.0887	0.00193913	RNA chaperone, putative ProP translation regulator
prpD	INCFEDPAFTADYHDPEKR	Cys-385	5.31155	5.29867	91.4246	12.1275	86.113	0.00077497	2-methylcitrate dehydratase
psiF	MTSCNQQATAQALKGDAR	Cys-36	99.2227	1.09923	100	0	0.777275	0.373901	PsiF family protein
ptsI	AVAEACGSQAVIVR	Cys-324	11.1512	4.89029	72.2733	8.55895	61.1221	0.000932618	PEP-protein phosphotransferase of PTS system (enzyme I)
putA	KVYTDVSYLACAK	Cys-469	7.34245	5.5281	49.8793	40.8252	42.5369	0.218026	fused DNA-binding transcriptional regulator/proline dehydrogenase/pyrroline-5-carboxylate dehydrogenase
pykA	VCLGAEKIPSINVSK	Cys-338	7.64746	4.72793	60.1928	2.23074	52.5453	0.000142001	pyruvate kinase II
pyrB	VIASCFFEASTR	Cys-48	9.65928	1.40946	23.2091	17.2198	13.5499	0.329472	aspartate carbamoyltransferase, catalytic subunit
pyrI	YCEKEFSHNVVLAN	Cys-141	16.5719	5.77431	87.7138	8.69922	71.142	0.000648871	aspartate carbamoyltransferase, regulatory subunit
rcsF	ANAVLLHSCEVTSGTPGCYR	Cys-109, Cys-118	100	0	100	0	0	0.0001	putative outer membrane protein
ridA	SCVEVARLPK	Cys-107	5.99178	5.95852	46.1938	5.52989	40.202	0.0022003	enamine/imine deaminase, reaction intermediate detoxification
rmf	SKEMCPYQTLNQR	Cys-29	9.55173	4.59458	83.9062	22.76	74.3545	0.0105851	ribosome modulation factor
rne	CSGTGTVRDNESLSLSILR	Cys-407	23.5333	6.08376	93.0171	9.87533	69.4838	0.00106424	endoribonuclease; RNA-binding protein;RNA degradosome binding protein
rplN	RPDGSVIRFDGNACVLLNNNSEQPIGTR	Cys-84	7.18226	2.85111	35.7569	4.6872	28.5746	0.00180901	50S ribosomal subunit protein L14
rpmE	DIHPKYEEITASCSCGNVMK	Cys-16, Cys-18	7.20071	4.68062	33.8481	12.7132	26.6474	0.0497253	50S ribosomal subunit protein L31
rpmE	YEEITASCSCGNVMK	Cys-16, Cys-18	11.6547	4.68381	45.0678	22.1979	33.4131	0.105722	50S ribosomal subunit protein L31
rpmE	IRSTVGHDLNLDVCSK	Cys-37	26.0737	8.35395	86.5254	4.99673	60.4517	0.000927248	50S ribosomal subunit protein L31
rpmE	STVGHDLNLDVCSK	Cys-37	25.1638	7.58693	89.1466	2.79915	63.9828	0.000363537	50S ribosomal subunit protein L31
rpmI	AMVSKGDLGLVIACLPYA	Cys-61	14.1895	7.98682	66.0424	24.0168	51.8529	0.0442288	50S ribosomal subunit protein L35
rpoA	LLVDACYSPVER	Cys-176	9.51572	5.43611	69.3026	2.40335	59.7868	0.000141771	RNA polymerase, alpha subunit
rpoB	LGEPVFDVQECQIR	Cys-85	3.32901	2.37107	77.0255	16.5714	73.6965	0.0033909	RNA polymerase, beta subunit
rpoC	GVICEKCGVEVTQTK	Cys-85, Cys-88	17.8089	13.7634	54.7403	32.076	36.9314	0.20892	RNA polymerase, beta prime subunit
rpsA	ISLGLKQCK	Cys-349	8.12724	4.65968	66.1174	5.87504	57.9901	0.000397321	30S ribosomal subunit protein S1
rpsB	AASEAVKDAALSCDQFFVNHR	Cys-87	6.46261	3.52998	66.4226	24.8669	59.96	0.0278826	30S ribosomal subunit protein S2
rpsB	DAALSCDQFFVNHR	Cys-87	5.98744	2.76836	67.176	11.5081	61.1886	0.00186212	30S ribosomal subunit protein S2
rpsL	SNVPALEACPQKR	Cys-27	12.1439	5.43632	74.333	4.45113	62.1892	0.000234039	30S ribosomal subunit protein S12
rpsM	LMDLGCYR	Cys-85	7.32642	3.34168	53.5338	1.78377	46.2074	0.0001	30S ribosomal subunit protein S13
rpsQ	TTKLHVHDENNECGIGDVVEIR	Cys-53	13.5828	6.48334	60.4866	1.48823	46.9038	0.000567473	30S ribosomal subunit protein S17
rpsQ	LHVHDENNECGIGDVVEIR	Cys-53	13.9139	6.29514	67.1713	0.921031	53.2574	0.000291744	30S ribosomal subunit protein S17
rpsU	SCEKAGVLAEVR	Cys-23	9.76165	3.2199	54.6525	8.84768	44.8909	0.00252042	30S ribosomal subunit protein S21
sdhA	GSDYIGDQDAIEYMCK	Cys-89	1.8797	2.6583	86.3494	12.3521	84.4697	0.000698474	succinate dehydrogenase, flavoprotein subunit
sdhB	NGLACITPISALNQPGKK	Cys-75	25.4168	10.9587	86.3963	0.665558	60.9795	0.0014196	succinate dehydrogenase, FeS subunit
sucC	YGLPAPVGYACTTPR	Cys-25	10.3623	4.88749	75.8302	4.55997	65.468	0.000157716	succinyl-CoA synthetase, beta subunit
sucD	MIGPNCPGVITPGECK	Cys-124, Cys-133	11.429	5.45469	32.9061	14.4397	21.477	0.120527	succinyl-CoA synthetase, NAD(P)-binding, alpha subunit
sucD	VICQGFTGSQGTFHSEQAIAYGTK	Cys-13	9.79481	3.79491	61.5792	4.13166	51.7844	0.000198735	succinyl-CoA synthetase, NAD(P)-binding, alpha subunit
tgt	ILEHVCPQIPADKPR	Cys-232	5.79387	4.65758	73.9983	4.3169	68.2045	0.000109669	tRNA-guanine transglycosylase
thrS	RVPYMLVCGDKEVESGK	Cys-596	4.68294	3.33847	75.8254	17.1299	71.1425	0.00449348	threonyl-tRNA synthetase
tktA	AVTDKPSLLMCK	Cys-243	8.50282	4.87476	69.1603	1.17744	60.6575	0.0001	transketolase 1, thiamine triphosphate-binding
tnaA	DAMVPMGGLLCMKDDSFFDVYTECR	Cys-281, Cys-294	7.10046	3.67325	20.7994	21.4351	13.6989	0.42336	tryptophanase/L-cysteine desulfhydrase, PLP-dependent
tnaA	SKMVAFSNYFFDTTQGHSQINGCTVR	Cys-148	0	0	26.4369	5.22101	26.4369	0.00201475	tryptophanase/L-cysteine desulfhydrase, PLP-dependent
tnaA	TGKQLPCPAELLR	Cys-413	3.79964	2.29003	44.7433	16.7573	40.9437	0.0266829	tryptophanase/L-cysteine desulfhydrase, PLP-dependent
tnaA	MVAFSNYFFDTTQGHSQINGCTVR	Cys-148	5.30314	2.25259	46.2959	5.89711	40.9928	0.000781143	tryptophanase/L-cysteine desulfhydrase, PLP-dependent
tnaA	TLCVVQEGFPTYGGLEGGAMER	Cys-298	8.88917	4.66848	75.0007	8.66303	66.1115	0.000684646	tryptophanase/L-cysteine desulfhydrase, PLP-dependent
tnaA	LLPHIPADQFPAQALACELYK	Cys-383	3.88754	3.85727	81.8025	2.71671	77.915	0.0001	tryptophanase/L-cysteine desulfhydrase, PLP-dependent
tnaA	DDSFFDVYTECR	Cys-294	8.58543	7.03799	86.813	2.47654	78.2276	0.000120524	tryptophanase/L-cysteine desulfhydrase, PLP-dependent
topA	CGTAMDSYLIDPKR	Cys-665	6.85448	9.69369	100	0	93.1455	0.000169659	DNA topoisomerase I, omega subunit
tpx	VLNIFPSIDTGVCAASVR	Cys-61	39.6068	6.88978	86.3231	1.76363	46.7163	0.000745862	lipid hydroperoxide peroxidase
tpx	KVLNIFPSIDTGVCAASVR	Cys-61	39.6259	7.4824	91.9864	5.87731	52.3605	0.00146986	lipid hydroperoxide peroxidase
tpx	FCGAEGLNNVITLSTFR	Cys-95	60.6478	10.2366	100	0	39.3522	0.00556138	lipid hydroperoxide peroxidase
trpC	TAFILECK	Cys-55	6.07953	2.2639	40.4612	3.91871	34.3816	0.000426442	indole-3-glycerolphosphate synthetase and N-(5-phosphoribosyl)anthranilate isomerase
trpC	VLLGENKVCGLTR	Cys-261	10.4239	4.91499	67.956	11.765	57.5321	0.00309355	indole-3-glycerolphosphate synthetase and N-(5-phosphoribosyl)anthranilate isomerase
trpC	RVLLGENKVCGLTR	Cys-261	10.5483	5.40845	76.7142	16.8984	66.1659	0.00619345	indole-3-glycerolphosphate synthetase and N-(5-phosphoribosyl)anthranilate isomerase
tufB	VGEEVEIVGIKETQKSTCTGVEMFR	Cys-256	1.94602	2.75209	9.53047	6.81046	7.58445	0.218073	Elongation factor Tu 2
tufB	HYAHVDCPGHADYVK	Cys-82	8.31662	4.59195	72.0058	9.57048	63.6892	0.00105813	translation elongation factor EF-Tu 2
typA	SNDLTVNCLTGKK	Cys-537	3.64434	4.11598	43.6459	31.6652	40.0016	0.151175	GTP-binding protein
ucpA	IDILVNNAGVCR	Cys-93	3.34209	4.72643	100	0	96.6579	0.0001	furfural resistance protein, putative short-chain oxidoreductase
uspF	HAECSVLVVR	Cys-138	11.8613	3.53327	67.224	1.69191	55.3627	0.0001	stress-induced protein, ATP-binding protein
uxaC	TILYCLNPR	Cys-350	4.12835	4.01778	53.5411	6.74944	49.4127	0.000881184	uronate isomerase
ycbX	IGDVVFDVVKPCSR	Cys-204	19.5926	9.73882	87.826	8.76212	68.2335	0.00181062	6-N-hydroxylaminopurine detoxification oxidoreductase
ychF	CGIVGLPNVGK	Cys-5	12.1431	4.62997	79.3581	14.6241	67.2149	0.0034471	catalase inhibitor protein; ATPase, K+-dependent, ribosome-associated
yeaG	KLEHYAQNDPDAYGYSGALCR	Cys-252	8.56294	4.7141	68.3705	7.19265	59.8076	0.000598701	protein kinase, endogenous substrate unidentified; autokinase
yeaG	LLNHSELTHAPCAPGTLETLSR	Cys-356	10.9076	6.17423	78.392	10.1581	67.4844	0.00130587	protein kinase, endogenous substrate unidentified; autokinase
yebF	SVTFPKCEDLDAAGIAASVKR	Cys-35	85.2264	8.91633	92.1644	11.0812	6.93805	0.528286	extracellular Colicin M immunity family protein
yebF	SADIHYQVSVDCK	Cys-108	87.5362	11.3284	100	0	12.4638	0.194672	extracellular Colicin M immunity family protein
yebF	CEDLDAAGIAASVKR	Cys-35	90.0719	3.57119	100	0	9.92808	0.0170888	extracellular Colicin M immunity family protein
yedD	VDRPTAECAAALDKAPLPTPLP	Cys-123	100	0	100	0	0	0.0001	lipoprotein
yfbU	ELDREFGELKEETCR	Cys-59	6.75317	5.41838	60.642	28.5495	53.8889	0.0586521	UPF0304 family protein
ygaM	DAVGCADSFVR	Cys-77	5.41444	3.87745	65.488	6.97723	60.0736	0.000441799	putative membrane-anchored DUF883 family ribosome-binding protein
ygiB	SAECTTAYNNALKEAER	Cys-64	83.5429	6.33062	100	0	16.4571	0.0212928	DUF1190 family protein
zwf	AVTQTAQACDLVIFGAKGDLAR	Cys-10	6.9239	3.55802	25.2697	6.07904	18.3458	0.0211511	glucose-6-phosphate 1-dehydrogenase
