# Supplementary material for: Quantifying changes in the bacterial thiol redox proteome during host-pathogen interaction
Source: Redox Biol. 2018 Dec 19;21:101087. doi: 10.1016/j.redox.2018.101087 (PMC6351232; doi:10.1016/j.redox.2018.101087)
Supplement: Supplementary file 2 — Supplementary material [file mmc2.xlsx]

## Sheet: Sheet1
Supplementary Table 2 (Figure 7). Relative oxidation of OxICAT identified redox-active cysteine of E. coli having encountered neutrophil phagocytosis with >30% thiol-oxidation after phagocytosis and p<0.01. Intracellular E. coli cells (Treated) were separated from not phagocytosed bacteria (Control) and enriched from after neutrophil phagocytosis according to section 2.3 ,2.5 and 2.6. The relativ…
Category	Gene	Sequence	Identified Cysteine	Ø Control Cys-Oxidation [%]	Control SD [%]	Ø Treated Cys-Oxidation [%]	Treated SD [%]	∆Cys-Oxidation ØTreated-ØControl [%]	p-value t-test	Average(a) copies/cell	Relative abundance (%of maximal copies/cell)	Surface accessibility of the identified cysteine [%]	Cys-conservation (1-9)	Description
Carbohydrate metabolism	accC	HVLLADETVCIGPAPSVK	Cys-50	8.41231	3.68108	65.2965	9.92624	56.8842	0.00161033	4822.9	2.40852	19	1	acetyl-CoA carboxylase, biotin carboxylase subunit
Carbohydrate metabolism	aceA	CGHMGGKVLVPTQEAIQK	Cys-195	7.41866	5.76562	71.2057	11.706	63.787	0.00229721	11406	82.2006	15.6	9	isocitrate lyase
Carbohydrate metabolism	aceA	LRGSVNPECTLAQLGAAK	Cys-43	4.40901	2.37922	53.638	6.95916	49.229	0.000694298	11406	82.2006	27.6	1	isocitrate lyase
Carbohydrate metabolism	aceA	GSVNPECTLAQLGAAK	Cys-43	4.16245	2.25479	48.108	9.61954	43.9455	0.00326452	11406	82.2006	27.6	1	isocitrate lyase
Carbohydrate metabolism	aceB	EQDAPITADQLLAPCDGER	Cys-409	1.76352	2.49399	100	0	98.2365	0.000161021	1150.76	15.8118	22.3	3	malate synthase A
Carbohydrate metabolism	aceB	IYQLKPNPAVLICR	Cys-165	7.4225	3.81749	70.6517	4.9927	63.2292	0.000141759	1150.76	15.8118	3	6	malate synthase A
Carbohydrate metabolism	ackA	ESGLLGLTEVTSDCR	Cys-286	2.65985	3.7616	86.7961	18.6731	84.1363	0.00334753	13696.5	4.03702	9.4	7	acetate kinase A and propionate kinase 2
Carbohydrate metabolism	aldA	NITKVCLELGGK	Cys-249	12.1428	7.46925	100	0	87.8572	0.00179622	13414.3	42.7027	6.9	6	aldehyde dehydrogenase A, NAD-linked
Carbohydrate metabolism	aldA	VCLELGGKAPAIVMDDADLELAVK	Cys-249	8.67137	10.086	82.8153	12.9056	74.1439	0.00305859	13414.3	42.7027	6.9	6	aldehyde dehydrogenase A, NAD-linked
Carbohydrate metabolism	aldB	MAPALAAGNCVVLKPAR	Cys-190	9.13167	5.30733	73.2651	7.06305	64.1334	0.000507848	7.68821	10.3196	3.4	8	aldehyde dehydrogenase B
Carbohydrate metabolism	aldB	YFASCIR	Cys-137	8.7996	6.36826	59.7815	6.62393	50.9819	0.00142528	7.68821	10.3196	7.1	2	aldehyde dehydrogenase B
Carbohydrate metabolism	aldB	CLLVSYSDKPLGLF	Cys-499	9.62108	3.47167	59.5008	6.11156	49.8797	0.000554069	7.68821	10.3196	11.6	6	aldehyde dehydrogenase B
Carbohydrate metabolism	atpA	CIYVAIGQK	Cys-193	8.41803	3.02332	73.1374	18.9956	64.7193	0.00891188	19987.6	15.8772	4.7	9	F1 sector of membrane-bound ATP synthase, alpha subunit
Carbohydrate metabolism	fabI	MLAHCEAVTPIRR	Cys-210	6.68772	4.40953	63.1865	2.87628	56.4988	0.000110063	8557.97	13.3977	6.5	5	enoyl-[acyl-carrier-protein] reductase, NADH-dependent
Carbohydrate metabolism	gcvT	ALVEAGVKPCGLGAR	Cys-219	6.59519	4.44017	76.4802	3.43347	69.885	4.71576e-05	3606.28	0.170755	26.4	4	aminomethyltransferase, subunit (T protein) of glycine cleavage complex
Carbohydrate metabolism	glpD	GLSVLMLEAQDLACATSSASSK	Cys-39	6.28439	3.31563	47.5886	3.64448	41.3042	0.000289642	11178.4	0	32.1	6	sn-glycerol-3-phosphate dehydrogenase, aerobic, FAD/NAD(P)-binding
Carbohydrate metabolism	glpK	NTYGTGCFMLMNTGEK	Cys-270	8.14511	3.99721	64.1341	1.62193	55.989	0.000365886	32476.5	2.58725	3.3	6	glycerol kinase
Carbohydrate metabolism	glpK	RTAEICEHLKR	Cys-113	9.45621	4.88727	62.308	2.26999	52.8518	0.000156607	32476.5	2.58725	2.6	6	glycerol kinase
Carbohydrate metabolism	glpK	GGTRIPISGIAGDQQAALFGQLCVK	Cys-256	8.53054	4.1502	53.5144	0.656594	44.9838	0.000110933	32476.5	2.58725	6.1	7	glycerol kinase
Carbohydrate metabolism	gltA	GVFTFDPGFTSTASCESK	Cys-53	4.49	0.930576	71.0601	9.71572	66.5701	0.000646673	13799.5	15.4175	6.4	5	citrate synthase
Carbohydrate metabolism	gltB	SHEASIIGNTCLYGATGGR	Cys-1329	0	0	58.3686	3.38721	58.3686	0.00083994	272.004	1.11048	5.8	6	glutamate synthase, large subunit
Carbohydrate metabolism	gnd	IAAVAEDGEPCVTYIGADGAGHYVK	Cys-169	7.43187	4.62307	61.6799	2.17975	54.248	0.000114714	15285.1	8.52474	18.9	9	6-phosphogluconate dehydrogenase, decarboxylating
Carbohydrate metabolism	kbl	FICGTQDSHKELEQK	Cys-83	11.9119	4.83219	76.651	1.31698	64.739	0.000775094	2850.14	0.0509358	24.1	7	glycine C-acetyltransferase
Carbohydrate metabolism	lacI	VGADISVVGYDDTEDSSCYIPPLTTIKQDFR	Cys-281	8.33341	4.65467	42.9237	9.14859	34.5903	0.00886017	0	0	24.9	3	lactose-inducible lac operon transcriptional repressor
Carbohydrate metabolism	lrp	VGLSPTPCLER	Cys-45	6.48471	3.99058	57.5204	1.23464	51.0357	0.000740683	2414.8	11.4183	2.7	7	leucine-responsive global transcriptional regulator
Carbohydrate metabolism	mdh	ALQGEQGVVECAYVEGDGQYAR	Cys-251	4.18118	3.28044	62.7642	4.16205	58.583	6.93513e-05	86228	50.2798	10.5	4	malate dehydrogenase, NAD(P)-binding
Carbohydrate metabolism	nanA	LIAHVGCVSTAESQQLAASAK	Cys-82	7.3158	4.41759	86.4447	19.1701	79.1289	0.00471895	11290.5	0	7.3	6	N-acetylneuraminate lyase
Carbohydrate metabolism	nuoF	ALERGEGQPGDIETLEQLCR	Cys-388	31.2669	12.6061	89.3416	8.14145	58.0748	0.00542625	2030.88	1.01961	5.3	2	NADH:ubiquinone oxidoreductase, chain F
Carbohydrate metabolism	pgk	LLTTCNIPVPSDVR	Cys-249	7.72349	4.25172	66.3911	2.61829	58.6676	0.000128609	41675	26.3305	5.8	7	phosphoglycerate kinase
Carbohydrate metabolism	pgk	RLLTTCNIPVPSDVR	Cys-249	7.97113	4.11046	65.5481	2.84833	57.577	8.99486e-05	41675	26.3305	5.8	7	phosphoglycerate kinase
Carbohydrate metabolism	pykA	VCLGAEKIPSINVSK	Cys-338	7.64746	4.72793	60.1928	2.23074	52.5453	0.000142001	2358.89	4.22104	2	7	pyruvate kinase II
Carbohydrate metabolism	sdhA	GSDYIGDQDAIEYMCK	Cys-89	1.8797	2.6583	86.3494	12.3521	84.4697	0.000698474	6616.82	5.44023	2.6	4	succinate dehydrogenase, flavoprotein subunit
Carbohydrate metabolism	sdhB	NGLACITPISALNQPGKK	Cys-75	25.4168	10.9587	86.3963	0.665558	60.9795	0.0014196	9288.61	5.64637	2.4	9	succinate dehydrogenase, FeS subunit
Carbohydrate metabolism	sucC	YGLPAPVGYACTTPR	Cys-25	10.3623	4.88749	75.8302	4.55997	65.468	0.000157716	18968.6	13.9451	3.6	4	succinyl-CoA synthetase, beta subunit
Carbohydrate metabolism	sucD	VICQGFTGSQGTFHSEQAIAYGTK	Cys-13	9.79481	3.79491	61.5792	4.13166	51.7844	0.000198735	21675.8	11.8869	1.5	6	succinyl-CoA synthetase, NAD(P)-binding, alpha subunit
Carbohydrate metabolism	tktA	AVTDKPSLLMCK	Cys-243	8.50282	4.87476	69.1603	1.17744	60.6575	0.00102993	5321	3.50419	2.5	5	transketolase 1, thiamine triphosphate-binding
Carbohydrate metabolism	uxaC	TILYCLNPR	Cys-350	4.12835	4.01778	53.5411	6.74944	49.4127	0.000881184	166.154	0.228969	4.6	8	uronate isomerase
Nucleotide metabolism	deoB	IADIYANCGITK	Cys-267	9.93887	7.01762	81.2296	13.2898	71.2908	0.00257027	9560.13	3.82663	49.6	4	phosphopentomutase
Nucleotide metabolism	deoB	IADIYANCGITKK	Cys-267	9.29483	6.24824	70.7088	1.73849	61.414	0.000180086	9560.13	3.82663	49.6	4	phosphopentomutase
Nucleotide metabolism	guaB	VGIGPGSICTTR	Cys-305	9.38206	7.08698	73.5849	4.25164	64.2028	0.00039005	3974.04	5.20725	5.9	9	IMP dehydrogenase
Nucleotide metabolism	ndk	EIAYFFGEGEVCPR	Cys-139	9.90433	4.70314	66.5179	2.89298	56.6136	0.000131375	15546.1	11.0362	27.2	7	multifunctional nucleoside diphosphate kinase
Nucleotide metabolism	pyrI	YCEKEFSHNVVLAN	Cys-141	16.5719	5.77431	87.7138	8.69922	71.142	0.000648871	349.096	17.2381	16	9	aspartate carbamoyltransferase, regulatory subunit
Nucleotide metabolism	topA	CGTAMDSYLIDPKR	Cys-665	6.85448	9.69369	100	0	93.1455	0.00268491	602.075	0.826979	26.4	2	DNA topoisomerase I, omega subunit
Transport	gatB	VNEIETYMDGVHLICTTAK	Cys-55	1.88252	2.66229	65.0801	3.96605	63.1976	6.1902e-05	12599.2	48.5008	1.9	7	galactitol-specific enzyme IIB component of PTS
Transport	ptsI	AVAEACGSQAVIVR	Cys-324	11.1512	4.89029	72.2733	8.55895	61.1221	0.000932618	5143.27	6.05804	6.6	6	PEP-protein phosphotransferase of PTS system (enzyme I)
Protein metabolism	aspC	CTQELLFGK	Cys-77	7.1593	2.81305	68.8445	4.81416	61.6852	0.000188723	3585.72	8.86368	16.6	3	aspartate aminotransferase, PLP-dependent
Protein metabolism	aspC	CTQELLFGKGSALINDKR	Cys-77	7.09536	3.42929	51.0389	4.17443	43.9436	0.000325877	3585.72	8.86368	16.6	3	aspartate aminotransferase, PLP-dependent
Protein metabolism	aspC	FAAACEHFVSR	Cys-397	11.049	9.85262	83.0172	13.1759	71.9682	0.00346851	130.066	0.962477	2.2	5	succinylornithine transaminase, PLP-dependent
Protein metabolism	aspC	ALGGGFPVGALLATEECAR	Cys-269	5.29856	2.58178	58.8799	7.22943	53.5813	0.000590946	130.066	0.962477	3	5	succinylornithine transaminase, PLP-dependent
Protein metabolism	fusA	AGDIAAAIGLKDVTTGDTLCDPDAPIILER	Cys-398	5.48735	6.23947	100	0	94.5126	0.00108662	66828.1	20.4877	17.8	3	protein chain elongation factor EF-G, GTP-binding
Protein metabolism	fusA	VLNNEIILVTCGSAFK	Cys-266	2.95235	2.70464	69.6467	4.34633	66.6943	8.76595e-05	66828.1	20.4877	20.2	3	protein chain elongation factor EF-G, GTP-binding
Protein metabolism	ilvC	KVVIVGCGAQGLNQGLNMR	Cys-45	10.4472	4.57709	75.8868	17.1517	65.4396	0.0064574	1147.69	15.9499	6.1	9	ketol-acid reductoisomerase, NAD(P)-binding
Protein metabolism	infB	FGAIAGCMVTEGVVKR	Cys-815	7.88788	4.43863	43.0128	2.48164	35.1249	0.000616731	3236.16	2.79027	2.5	7	translation initiation factor IF-2
Protein metabolism	infC	EALEKAEEAGVDLVEISPNAEPPVCR	Cys-65	3.68938	3.26643	44.0845	8.14306	40.3952	0.0028709	17046.9	5.81037	4.5	8	translation initiation factor IF-3
Protein metabolism	rne	CSGTGTVRDNESLSLSILR	Cys-407	23.5333	6.08376	93.0171	9.87533	69.4838	0.00106424	1150.02	2.23282	9.4	9	endoribonuclease; RNA-binding protein;RNA degradosome binding protein
Protein metabolism	rpmE	STVGHDLNLDVCSK	Cys-37	25.1638	7.58693	89.1466	2.79915	63.9828	0.000363537	44768.6	7.67846	12.7	9	50S ribosomal subunit protein L31
Protein metabolism	rpmE	IRSTVGHDLNLDVCSK	Cys-37	26.0737	8.35395	86.5254	4.99673	60.4517	0.000927248	44768.6	7.67846	12.7	9	50S ribosomal subunit protein L31
Protein metabolism	rpoA	LLVDACYSPVER	Cys-176	9.51572	5.43611	69.3026	2.40335	59.7868	0.000141771	26710.3	9.47903	16.8	4	RNA polymerase, alpha subunit
Protein metabolism	rpoB	LGEPVFDVQECQIR	Cys-85	3.32901	2.37107	77.0255	16.5714	73.6965	0.0033909	5649.04	6.57023	2.7	8	RNA polymerase, beta subunit
Protein metabolism	rpsA	ISLGLKQCK	Cys-349	8.12724	4.65968	66.1174	5.87504	57.9901	0.000397321	46363.9	17.8015	33	3	30S ribosomal subunit protein S1
Protein metabolism	rpsB	DAALSCDQFFVNHR	Cys-87	5.98744	2.76836	67.176	11.5081	61.1886	0.00186212	59525.7	21.8901	5.2	4	30S ribosomal subunit protein S2
Protein metabolism	rpsL	SNVPALEACPQKR	Cys-27	12.1439	5.43632	74.333	4.45113	62.1892	0.000234039	6946.82	6.87556	16.2	1	30S ribosomal subunit protein S12
Protein metabolism	rpsM	LMDLGCYR	Cys-85	7.32642	3.34168	53.5338	1.78377	46.2074	0.000191252	67851.8	24.3583	17.1	5	30S ribosomal subunit protein S13
Protein metabolism	rpsQ	LHVHDENNECGIGDVVEIR	Cys-53	13.9139	6.29514	67.1713	0.921031	53.2574	0.000291744	17289.2	11.4603	8.7	4	30S ribosomal subunit protein S17
Protein metabolism	rpsQ	TTKLHVHDENNECGIGDVVEIR	Cys-53	13.5828	6.48334	60.4866	1.48823	46.9038	0.000567473	17289.2	11.4603	8.7	4	30S ribosomal subunit protein S17
Protein metabolism	rpsU	SCEKAGVLAEVR	Cys-23	9.76165	3.2199	54.6525	8.84768	44.8909	0.00252042	63839.2	26.2905	5.6	5	30S ribosomal subunit protein S21
Protein metabolism	tgt	ILEHVCPQIPADKPR	Cys-232	5.79387	4.65758	73.9983	4.3169	68.2045	0.000109669	846.919	0.153572	22.8	1	tRNA-guanine transglycosylase
Protein metabolism	thrS	RVPYMLVCGDKEVESGK	Cys-596	4.68294	3.33847	75.8254	17.1299	71.1425	0.00449348	1255.63	1.84612	2.4	6	threonyl-tRNA synthetase
Protein metabolism	tnaA	DDSFFDVYTECR	Cys-294	8.58543	7.03799	86.813	2.47654	78.2276	0.000120524	138625	6.98071	4.7	2	tryptophanase/L-cysteine desulfhydrase, PLP-dependent
Protein metabolism	tnaA	LLPHIPADQFPAQALACELYK	Cys-383	3.88754	3.85727	81.8025	2.71671	77.915	2.35623e-05	138625	6.98071	10.5	4	tryptophanase/L-cysteine desulfhydrase, PLP-dependent
Protein metabolism	tnaA	TLCVVQEGFPTYGGLEGGAMER	Cys-298	8.88917	4.66848	75.0007	8.66303	66.1115	0.000684646	138625	6.98071	31.6	6	tryptophanase/L-cysteine desulfhydrase, PLP-dependent
Protein metabolism	tnaA	MVAFSNYFFDTTQGHSQINGCTVR	Cys-148	5.30314	2.25259	46.2959	5.89711	40.9928	0.000781143	138625	6.98071	7.9	6	tryptophanase/L-cysteine desulfhydrase, PLP-dependent
Protein metabolism	trpC	RVLLGENKVCGLTR	Cys-261	10.5483	5.40845	76.7142	16.8984	66.1659	0.00619345	46.0095	0.885104	19.6	9	indole-3-glycerolphosphate synthetase
Protein metabolism	trpC	VLLGENKVCGLTR	Cys-261	10.4239	4.91499	67.956	11.765	57.5321	0.00309355	46.0095	0.885104	19.6	9	indole-3-glycerolphosphate synthetase
Protein metabolism	trpC	TAFILECK	Cys-55	6.07953	2.2639	40.4612	3.91871	34.3816	0.000426442	46.0095	0.885104	6.2	9	indole-3-glycerolphosphate synthetase
Protein metabolism	tufB	HYAHVDCPGHADYVK	Cys-82	8.31662	4.59195	72.0058	9.57048	63.6892	0.00105813	0	0	5.4	7	translation elongation factor EF-Tu 2
Detoxification & Stress response	groL	AVTAAVEELKALSVPCSDSK	Cys-138	1.14467	0.878484	61.4348	8.24564	60.2902	0.000504159	55698.2	22.76	16.2	6	Cpn60 chaperonin GroEL, large subunit of GroESL
Detoxification & Stress response	icd	LLKCSEFGDAIIENM	Cys-405	6.48122	3.48379	49.6393	9.17779	43.1581	0.00340329	21530	21.9584	2.5	4	isocitrate dehydrogenase; e14 prophage attachment site; tellurite reductase
Detoxification & Stress response	lpd	CADLGLETVIVER	Cys-25	12.2174	11.5673	88.0761	9.27559	75.8588	0.00193619	23261.8	13.9579	2.8	8	dihydrolipoyl dehydrogenase
Detoxification & Stress response	oxyR	DGVVYLPCIKPEPR	Cys-259	9.44452	3.95985	75.1321	5.07257	65.6876	0.000134074	302.737	0.276476	5.3	6	oxidative and nitrosative stress transcriptional regulator
Detoxification & Stress response	pka	TCIILSAPASQHEDLR	Cys-97	25.3255	2.09702	100	0	74.6745	0.000197083	0	0.373631	2.2	8	protein lysine acetyltransferase
Detoxification & Stress response	proQ	VDLDGNPCGELDEQHVEHAR	Cys-88	8.40706	5.11997	74.4958	11.8657	66.0887	0.00193913	3718.44	1.37041	28.6	5	RNA chaperone, putative ProP translation regulator
Detoxification & Stress response	ridA	SCVEVARLPK	Cys-107	5.99178	5.95852	46.1938	5.52989	40.202	0.0022003	7621.29	7.5163	2	6	enamine/imine deaminase, reaction intermediate detoxification
Detoxification & Stress response	tpx	KVLNIFPSIDTGVCAASVR	Cys-61	39.6259	7.4824	91.9864	5.87731	52.3605	0.00146986	32210.7	19.0163	3.2	9	lipid hydroperoxide peroxidase
Detoxification & Stress response	tpx	VLNIFPSIDTGVCAASVR	Cys-61	39.6068	6.88978	86.3231	1.76363	46.7163	0.000745862	32210.7	19.0163	3.2	9	lipid hydroperoxide peroxidase
Detoxification & Stress response	tpx	FCGAEGLNNVITLSTFR	Cys-95	60.6478	10.2366	100	0	39.3522	0.00556138	32210.7	19.0163	15.8	8	lipid hydroperoxide peroxidase
Detoxification & Stress response	uspF	HAECSVLVVR	Cys-138	11.8613	3.53327	67.224	1.69191	55.3627	0.000179848	1087.29	11.2222	8.5	6	stress-induced protein, ATP-binding protein
Detoxification & Stress response	ycbX	IGDVVFDVVKPCSR	Cys-204	19.5926	9.73882	87.826	8.76212	68.2335	0.00181062	279.151	0.434828	5.3	9	6-N-hydroxylaminopurine detoxification oxidoreductase
Detoxification & Stress response	ychF	CGIVGLPNVGK	Cys-5	12.1431	4.62997	79.3581	14.6241	67.2149	0.0034471	5647.53	1.12585	3.8	5	catalase inhibitor protein; ATPase, K+-dependent, ribosome-associated
Detoxification & Stress response	ygaM	DAVGCADSFVR	Cys-77	5.41444	3.87745	65.488	6.97723	60.0736	0.000441799	6.28627	1.38257	20.1	1	putative membrane-anchored DUF883 family ribosome-binding protein
Others	crp	AKTACEVAEISYKK	Cys-93	5.5441	3.32199	46.5969	8.78153	41.0528	0.00347743	2865.35	8.74605	2.8	8	cAMP-activated global transcription factor, mediator of catabolite repression
Others	hemL	YTLTCTYNDLASVR	Cys-179	8.81955	6.69044	82.1337	13.1263	73.3142	0.00214883	2861.2	2.18686	3.7	5	glutamate-1-semialdehyde aminotransferase (aminomutase)
Others	maeB	DLALAYSPGVAAPCLEIEKDPLK	Cys-47	2.36971	1.98763	100	0	97.6303	0.000103408	1376.53	4.97436	4	7	malic enzyme: putative oxidoreductase/phosphotransacetylase
Others	maeB	VALLSHSNFGSSDCPSSSK	Cys-642	4.82	1.8168	80.1068	14.1094	75.2868	0.00170308	1376.53	4.97436	21.8	1	malic enzyme: putative oxidoreductase/phosphotransacetylase
Others	maeB	APECFYIEQK	Cys-143	6.02351	4.16041	81.3081	13.2859	75.2846	0.00157008	1376.53	4.97436	3.2	8	malic enzyme: putative oxidoreductase/phosphotransacetylase
Others	maeB	EVRPDAIICTGR	Cys-308	6.71004	4.17985	67.485	12.2672	60.7749	0.0026826	1376.53	4.97436	1.9	9	malic enzyme: putative oxidoreductase/phosphotransacetylase
Others	minD	NLDLIMGCER	Cys-52	2.52359	3.56889	91.8826	11.4798	89.359	0.000462884	3854.66	5.51665	18.2	9	membrane ATPase of the MinCDEE system
Others	ucpA	IDILVNNAGVCR	Cys-93	3.34209	4.72643	100	0	96.6579	0.000597155	2090.97	0.936805	16.4	5	furfural resistance protein, putative short-chain oxidoreductase
Unknown	luxS	FCVPNKEVMPER	Cys-41	8.7571	4.12845	73.5951	3.32789	64.838	4.48073e-05	3338.05	7.77439	18.4	1	S-ribosylhomocysteine lyase
Unknown	prpD	INCFEDPAFTADYHDPEKR	Cys-385	5.31155	5.29867	91.4246	12.1275	86.113	0.00077497	0	1.42893	17.6	6	2-methylcitrate dehydratase
Unknown	yeaG	LLNHSELTHAPCAPGTLETLSR	Cys-356	10.9076	6.17423	78.392	10.1581	67.4844	0.00130587	11.4713	3.01032	7.8	9	protein kinase, endogenous substrate unidentified; autokinase
Unknown	yeaG	KLEHYAQNDPDAYGYSGALCR	Cys-252	8.56294	4.7141	68.3705	7.19265	59.8076	0.000598701	11.4713	3.01032	14.1	8	protein kinase, endogenous substrate unidentified; autokinase
